# Supplementary material for: Glycine ethyl ester hydro­chloride
Source: Acta Crystallogr Sect E Struct Rep Online. 2010 Jul 24;66(Pt 8):o2115. doi: 10.1107/S1600536810028849 (PMC3007393; doi:10.1107/S1600536810028849)
Supplement: Supplementary file 2 [file e-66-o2115-Isup2.hkl]

# 
# h,k,l, Fc-squared, Fo-squared, sigma(Fo-squared) and status flag 
# 
data_I
_shelx_title ' Y2808 in P2(1)/c' 
_shelx_refln_list_code          4 
_shelx_F_calc_maximum      104.91 
_exptl_crystal_F_000       296.00 
_reflns_d_resolution_high  0.7703 
 
loop_ 
 _symmetry_equiv_pos_as_xyz 
 'x, y, z' 
 '-x, y+1/2, -z+1/2' 
 '-x, -y, -z' 
 'x, -y-1/2, z-1/2' 
 
_cell_length_a     8.9654 
_cell_length_b    12.5430 
_cell_length_c     5.9717 
_cell_angle_alpha  90.000 
_cell_angle_beta  103.630 
_cell_angle_gamma  90.000 
 
_shelx_F_squared_multiplier     1.000 
 
loop_ 
 _refln_index_h 
 _refln_index_k 
 _refln_index_l 
 _refln_F_squared_calc 
 _refln_F_squared_meas 
 _refln_F_squared_sigma 
 _refln_observed_status 
   2   0   0     1317.07     1385.44      8.13 o 
   3   0   0     8222.98     8189.78     69.86 o 
   4   0   0      153.90      146.58      3.86 o 
   5   0   0       57.98       36.52      5.59 o 
   6   0   0     2052.70     2073.25     24.78 o 
   7   0   0      226.76      215.02      8.14 o 
   8   0   0     1373.66     1404.62     19.95 o 
   9   0   0      674.66      686.46     15.83 o 
  10   0   0      100.26       96.19      6.94 o 
  11   0   0      449.74      469.75     17.04 o 
   2   1   0      171.07      146.19      2.10 o 
   3   1   0      157.12      139.05      3.00 o 
   4   1   0      179.50      185.87      3.03 o 
   5   1   0      334.11      323.43      5.83 o 
   6   1   0        8.27       15.77      3.20 o 
   7   1   0      412.61      413.05      7.63 o 
   8   1   0       32.53       22.66      2.93 o 
   9   1   0        2.19        5.12      2.76 o 
  10   1   0        1.25        4.08      2.84 o 
  11   1   0        1.55        6.71      3.11 o 
   0   2   0      172.04      173.11      2.97 o 
   1   2   0      226.52      245.16      2.06 o 
   2   2   0        4.24        7.76      0.95 o 
   3   2   0      108.21      125.83      2.00 o 
   4   2   0     1060.24     1087.41      9.20 o 
   5   2   0       23.53       24.86      2.74 o 
   6   2   0       28.71       24.67      3.02 o 
   7   2   0      213.90      213.12      6.78 o 
   8   2   0       12.87       12.15      3.12 o 
   9   2   0        8.27        6.67      2.55 o 
  10   2   0       44.94       45.38      3.85 o 
  11   2   0        0.30        2.13      2.45 o 
   1   3   0       11.22       18.49      0.88 o 
   2   3   0     1136.59     1172.60      9.67 o 
   3   3   0      103.63      115.16      1.97 o 
   4   3   0        3.21        7.80      1.54 o 
   5   3   0       42.35       41.58      2.96 o 
   6   3   0        2.32        3.93      1.87 o 
   7   3   0      621.08      612.03     13.34 o 
   8   3   0      328.54      321.48     13.55 o 
   9   3   0       32.42       31.99      3.48 o 
  10   3   0       17.50       16.88      3.32 o 
  11   3   0        9.74       10.35      2.58 o 
   1   4   0      743.92      721.54      4.61 o 
   2   4   0     3078.53     3020.18     10.59 o 
   3   4   0     1072.38     1073.58      5.72 o 
   4   4   0      995.18      937.18     12.41 o 
   5   4   0      200.59      177.20      4.45 o 
   6   4   0      768.97      793.37     10.09 o 
   7   4   0      601.82      613.43     10.25 o 
   8   4   0      885.76      866.80     16.98 o 
   9   4   0      364.61      360.08      9.09 o 
  10   4   0      298.26      298.08      8.31 o 
   1   5   0       18.31       16.72      1.13 o 
   2   5   0      166.62      173.58      1.98 o 
   3   5   0      255.18      274.56      3.45 o 
   4   5   0        4.06        6.74      1.02 o 
   5   5   0      114.91      126.45      4.61 o 
   6   5   0        3.71        4.10      1.99 o 
   7   5   0      254.64      261.88     11.64 o 
   8   5   0       23.09       18.54      3.47 o 
   9   5   0       54.31       55.48      4.12 o 
  10   5   0        5.81        5.80      3.02 o 
   0   6   0      140.97      141.79     12.85 o 
   1   6   0       45.50       40.64      1.58 o 
   2   6   0       65.83       59.42      1.30 o 
   3   6   0       33.28       31.13      1.29 o 
   4   6   0     1012.02     1070.02     25.57 o 
   5   6   0       10.60       11.43      1.83 o 
   6   6   0       38.96       46.23      3.56 o 
   7   6   0      221.07      222.45      7.98 o 
   8   6   0        5.18       11.33      3.10 o 
   9   6   0        3.28        3.65      2.19 o 
  10   6   0       40.55       43.82      8.43 o 
   1   7   0        0.01        0.79      0.70 o 
   2   7   0      184.51      182.63      1.96 o 
   3   7   0      100.01       99.66      2.11 o 
   4   7   0       50.53       48.91      2.02 o 
   5   7   0        0.80        2.43      2.02 o 
   6   7   0        2.83        6.42      2.61 o 
   7   7   0      187.51      176.25      5.93 o 
   8   7   0       85.70       76.38      4.12 o 
   9   7   0       10.59        9.64      2.41 o 
  10   7   0        1.61        3.76      2.92 o 
   0   8   0     2154.80     2299.58     35.69 o 
   1   8   0      808.58      753.52     14.80 o 
   2   8   0     1845.13     1845.24     16.56 o 
   3   8   0       63.56       61.02      1.62 o 
   4   8   0      774.14      749.82     14.47 o 
   5   8   0      272.83      266.12     11.38 o 
   6   8   0      230.38      231.91      5.49 o 
   7   8   0      531.41      525.24      8.69 o 
   8   8   0      457.58      446.09      9.79 o 
   9   8   0      168.35      167.51      8.75 o 
   1   9   0        7.36        7.98      0.94 o 
   2   9   0       98.39      101.38      4.23 o 
   3   9   0      119.26      111.23      1.60 o 
   4   9   0       38.10       40.35      2.82 o 
   5   9   0       51.57       57.47      3.18 o 
   6   9   0       14.04       12.09      1.96 o 
   7   9   0       91.14       90.24      4.45 o 
   8   9   0        0.09        4.65      2.20 o 
   9   9   0       56.22       50.41      7.95 o 
   0  10   0      554.99      582.67     17.21 o 
   1  10   0        3.40        6.40      3.68 o 
   2  10   0       31.17       33.55      2.76 o 
   3  10   0      306.06      312.38      7.10 o 
   4  10   0      548.87      558.92      9.06 o 
   5  10   0        0.96        4.08      2.18 o 
   6  10   0      252.60      274.90      9.32 o 
   7  10   0       66.01       63.60      4.71 o 
   8  10   0        0.80        4.07      3.97 o 
   1  11   0       62.41       64.15      7.40 o 
   2  11   0       41.90       40.87      4.53 o 
   3  11   0        5.51        6.67      2.21 o 
   4  11   0      136.77      126.96      6.95 o 
   5  11   0      197.39      188.21      7.76 o 
   6  11   0       56.61       44.66      7.81 o 
   7  11   0        1.13        4.24      3.38 o 
   0  12   0      482.88      528.42     23.23 o 
   1  12   0      298.26      285.72     13.32 o 
   2  12   0      789.80      780.73     21.80 o 
   3  12   0       64.89       61.65      5.25 o 
   4  12   0      128.26      135.52      7.49 o 
   5  12   0      214.96      223.44      8.52 o 
   6  12   0      224.29      257.43     15.35 o 
   7  12   0       85.87       91.02     10.61 o 
   1  13   0       89.61       85.16      5.79 o 
   2  13   0       48.57       52.20      6.88 o 
   3  13   0      119.94      129.38     13.89 o 
   4  13   0        4.07        3.31      3.22 o 
   5  13   0      259.00      251.02      9.78 o 
   6  13   0        1.56        2.37      4.85 o 
   0  14   0       26.18       16.70      4.67 o 
   1  14   0       74.41       86.31      6.48 o 
   2  14   0      158.98      166.65      7.97 o 
   3  14   0       33.06       38.21      5.91 o 
   4  14   0      515.54      524.56     14.80 o 
   5  14   0       24.64       23.71      6.43 o 
   1  15   0       19.72       18.48      3.86 o 
   2  15   0        1.91        6.45      4.61 o 
   3  15   0       12.06        7.45      3.78 o 
   4  15   0       15.18       16.31      5.63 o 
   0  16   0       10.85       11.31      4.46 o 
   1  16   0      181.89      184.94      9.81 o 
   2  16   0      308.63      318.86     23.61 o 
 -11   1   1        0.25        1.50      2.79 o 
 -10   1   1        0.13        2.26      2.21 o 
  -9   1   1       25.06       23.51      2.99 o 
  -8   1   1       36.81       37.08      3.25 o 
  -7   1   1      608.07      627.45      8.99 o 
  -6   1   1       77.06       73.11      3.01 o 
  -5   1   1        3.63        6.47      1.24 o 
  -4   1   1      149.02      165.87      3.00 o 
  -3   1   1      675.02      660.27      5.99 o 
  -2   1   1       47.13       36.90      0.90 o 
  -1   1   1      243.58      232.48      2.16 o 
   0   1   1       74.25       68.73      1.10 o 
   1   1   1      405.85      374.48      2.84 o 
   2   1   1      859.75      848.79      5.56 o 
   3   1   1      133.08      150.76      2.83 o 
   4   1   1      564.56      638.07     10.80 o 
   5   1   1       29.42       41.89      3.92 o 
   6   1   1        9.90       14.14      3.92 o 
   7   1   1       89.51       81.61      4.64 o 
   8   1   1      305.87      283.50      9.00 o 
   9   1   1       28.31       30.45      5.49 o 
  10   1   1        7.53       12.50      4.06 o 
 -11   2   1      121.68      119.74      6.53 o 
 -10   2   1      240.30      225.17      6.75 o 
  -9   2   1      633.55      594.43     18.69 o 
  -8   2   1        1.40        1.56      2.14 o 
  -7   2   1     1538.32     1588.32     14.57 o 
  -6   2   1      818.40      736.44     13.54 o 
  -5   2   1     2858.72     3026.93     30.43 o 
  -4   2   1     2187.04     2068.40     14.25 o 
  -3   2   1     2934.68     2976.27     10.51 o 
  -2   2   1     2398.13     2513.89     15.87 o 
  -1   2   1     4568.28     4878.25     25.84 o 
   0   2   1     3232.94     2942.43     18.77 o 
   1   2   1    11006.52    10516.94     34.63 o 
   2   2   1     2538.76     2661.32     13.39 o 
   3   2   1      362.38      318.44      4.11 o 
   4   2   1     4677.57     5017.05     23.57 o 
   5   2   1     1973.63     2063.71     17.68 o 
   6   2   1      338.83      342.84      7.04 o 
   7   2   1      563.68      571.18     18.95 o 
   8   2   1      297.23      304.05     10.21 o 
   9   2   1       92.74       95.51      5.94 o 
  10   2   1      484.58      457.77     13.95 o 
 -11   3   1       63.85       60.64      6.33 o 
 -10   3   1        1.40        4.40      2.50 o 
  -9   3   1        2.81        3.53      2.39 o 
  -8   3   1       52.29       53.05      3.64 o 
  -7   3   1      430.99      447.52      7.54 o 
  -6   3   1       52.78       50.99      2.44 o 
  -5   3   1       27.82       27.58      1.68 o 
  -4   3   1       52.70       57.09      1.66 o 
  -3   3   1     1416.36     1433.72      8.68 o 
  -2   3   1        4.74        3.45      0.73 o 
  -1   3   1      107.24      105.52      1.62 o 
   0   3   1        0.40        0.58      0.92 o 
   1   3   1      408.24      397.38      3.11 o 
   2   3   1      694.36      691.50      5.72 o 
   3   3   1        0.83        1.47      0.79 o 
   4   3   1      279.94      288.93      6.54 o 
   5   3   1      111.81      132.06      4.51 o 
   6   3   1        0.67        2.37      2.36 o 
   7   3   1       31.56       30.17      5.08 o 
   8   3   1      100.27       86.21      5.62 o 
   9   3   1        3.29        5.21      2.80 o 
  10   3   1       58.10       57.08      4.25 o 
 -11   4   1       79.33       74.39      5.76 o 
 -10   4   1        3.11        9.48      3.54 o 
  -9   4   1       46.14       47.67      3.67 o 
  -8   4   1      196.29      193.78      7.10 o 
  -7   4   1       87.13       77.29      4.00 o 
  -6   4   1       90.15       91.73      4.51 o 
  -5   4   1      593.99      595.36      7.47 o 
  -4   4   1     1605.02     1751.34      9.94 o 
  -3   4   1      800.53      840.44      4.92 o 
  -2   4   1     1270.61     1322.44      6.87 o 
  -1   4   1     1012.11     1079.27      5.34 o 
   0   4   1      936.45      907.30      6.84 o 
   1   4   1     1124.07     1161.22      7.46 o 
   2   4   1      324.43      335.63      3.50 o 
   3   4   1      222.29      216.58      4.02 o 
   4   4   1        3.40        6.45      2.08 o 
   5   4   1        6.80       10.49      3.53 o 
   6   4   1      156.55      156.31      5.20 o 
   7   4   1        2.41        2.90      2.02 o 
   8   4   1       40.57       46.77      4.84 o 
   9   4   1       98.22       97.61      5.62 o 
  10   4   1        0.16        3.23      2.20 o 
 -11   5   1       42.62       45.28      8.29 o 
 -10   5   1       22.74       25.47      4.26 o 
  -9   5   1        0.09        0.24      1.83 o 
  -8   5   1       21.83       23.20      3.08 o 
  -7   5   1      127.46      111.72      4.76 o 
  -6   5   1        5.61        3.51      1.30 o 
  -5   5   1       39.11       33.58      1.98 o 
  -4   5   1        0.63        1.22      0.77 o 
  -3   5   1       65.58       61.40      1.53 o 
  -2   5   1       93.35       93.10      1.82 o 
  -1   5   1      254.34      260.65      2.20 o 
   0   5   1      724.30      777.12      4.62 o 
   1   5   1      107.82      111.23      1.73 o 
   2   5   1      356.12      340.80      4.44 o 
   3   5   1        1.98        3.16      1.02 o 
   4   5   1       81.30       89.95      3.33 o 
   5   5   1        0.98        1.98      2.19 o 
   6   5   1       30.59       27.70      4.06 o 
   7   5   1      184.51      176.46      6.19 o 
   8   5   1      322.56      309.82      7.47 o 
   9   5   1       13.25       15.50      3.22 o 
  10   5   1        6.05        7.74      2.54 o 
 -10   6   1       49.02       56.89      4.98 o 
  -9   6   1      328.09      325.02      9.15 o 
  -8   6   1      169.78      192.25      5.47 o 
  -7   6   1      480.08      481.29     12.96 o 
  -6   6   1      483.00      463.39      7.10 o 
  -5   6   1     2477.55     2566.70     18.63 o 
  -4   6   1      329.41      314.61      4.10 o 
  -3   6   1     2592.93     2593.41     10.68 o 
  -2   6   1     1010.36     1036.22      7.33 o 
  -1   6   1      589.70      561.74      4.89 o 
   0   6   1       86.33       62.12      1.21 o 
   1   6   1     3244.47     3407.42     49.70 o 
   2   6   1      118.42      108.47      2.06 o 
   3   6   1     1827.72     1849.02     28.04 o 
   4   6   1     1849.57     1932.49     23.16 o 
   5   6   1      375.45      366.76      6.66 o 
   6   6   1      996.73     1021.83     13.57 o 
   7   6   1      234.52      236.79      7.57 o 
   8   6   1      105.25      107.61      5.46 o 
   9   6   1      267.70      263.33      7.68 o 
  10   6   1      174.27      166.20      7.05 o 
 -10   7   1       85.70       83.05      5.64 o 
  -9   7   1       81.49       80.84      5.07 o 
  -8   7   1       71.53       65.43      3.74 o 
  -7   7   1        8.80        9.23      2.49 o 
  -6   7   1       88.79       84.74      3.67 o 
  -5   7   1        0.99        2.40      0.92 o 
  -4   7   1       52.63       45.96      1.66 o 
  -3   7   1       21.78       24.95      1.62 o 
  -2   7   1      166.91      164.70      2.04 o 
  -1   7   1       95.40      101.15      1.75 o 
   0   7   1      361.01      374.94      2.71 o 
   1   7   1       88.41       89.72      1.79 o 
   2   7   1      274.19      267.12      3.93 o 
   3   7   1      470.77      471.67      9.92 o 
   4   7   1      149.49      155.00      4.07 o 
   5   7   1        2.75        3.38      1.69 o 
   6   7   1      115.62      117.74      4.77 o 
   7   7   1      207.12      209.91      6.00 o 
   8   7   1       71.79       62.10      4.03 o 
   9   7   1       29.43       36.04      3.72 o 
 -10   8   1       31.37       31.88      4.12 o 
  -9   8   1      150.49      147.65      9.44 o 
  -8   8   1       52.31       56.04      4.52 o 
  -7   8   1       22.87       27.37      2.61 o 
  -6   8   1      112.02      106.08      3.85 o 
  -5   8   1      190.59      194.14      4.76 o 
  -4   8   1      163.18      165.03      3.17 o 
  -3   8   1      483.08      478.13      4.52 o 
  -2   8   1      197.50      194.71      4.60 o 
  -1   8   1       77.21       74.09      2.21 o 
   0   8   1      169.10      163.50      2.58 o 
   1   8   1      420.74      412.50      7.08 o 
   2   8   1      118.05      110.96      3.09 o 
   3   8   1       10.59       10.58      1.49 o 
   4   8   1        0.03        1.76      0.82 o 
   5   8   1      363.00      357.39      7.66 o 
   6   8   1        8.18        6.90      2.44 o 
   7   8   1       14.38       19.46      2.66 o 
   8   8   1      291.60      308.10      7.56 o 
   9   8   1       11.75       12.79      3.07 o 
  -9   9   1       16.93       18.77      4.57 o 
  -8   9   1        3.20        5.17      2.27 o 
  -7   9   1       45.58       37.82      3.31 o 
  -6   9   1       52.84       59.29      2.95 o 
  -5   9   1       36.05       38.65      2.68 o 
  -4   9   1        0.66        1.78      1.24 o 
  -3   9   1       25.43       24.25      1.58 o 
  -2   9   1       78.61       71.41      3.67 o 
  -1   9   1       69.86       69.31      2.51 o 
   0   9   1        9.54       10.47      0.85 o 
   1   9   1       34.53       39.54      1.87 o 
   2   9   1       57.51       51.98      1.46 o 
   3   9   1      105.39      103.68      4.31 o 
   4   9   1      367.09      366.64      6.18 o 
   5   9   1       76.78       76.69      5.54 o 
   6   9   1       20.04       18.65      2.16 o 
   7   9   1        0.63        4.66      1.96 o 
   8   9   1        8.62        6.57      3.95 o 
  -9  10   1      179.20      178.17     10.21 o 
  -8  10   1       63.32       64.93      6.08 o 
  -7  10   1      391.67      368.14     14.72 o 
  -6  10   1      234.67      245.14      8.93 o 
  -5  10   1      587.48      599.98     14.37 o 
  -4  10   1      579.58      576.23     11.55 o 
  -3  10   1      994.12      974.30     13.70 o 
  -2  10   1       53.65       58.49      3.02 o 
  -1  10   1      755.20      739.16     24.90 o 
   0  10   1      175.74      152.85      6.77 o 
   1  10   1      391.85      410.85      6.72 o 
   2  10   1      324.69      323.32     15.32 o 
   3  10   1      850.49      831.73     22.10 o 
   4  10   1      485.84      503.03     16.76 o 
   5  10   1      330.15      329.35      7.89 o 
   6  10   1      421.33      465.33     27.63 o 
   7  10   1       96.78       99.96      5.55 o 
   8  10   1      138.88      139.22      6.90 o 
  -8  11   1        6.20        5.30      3.26 o 
  -7  11   1        0.32       11.88      6.97 o 
  -6  11   1        5.63        3.87      3.97 o 
  -5  11   1       34.27       28.87      5.96 o 
  -4  11   1       59.44       57.99      4.28 o 
  -3  11   1      108.37      106.25      4.36 o 
  -2  11   1        0.09        0.91      2.77 o 
  -1  11   1       49.34       57.52      5.10 o 
   0  11   1       14.83       22.17      4.32 o 
   1  11   1       14.28       14.73      5.43 o 
   2  11   1       28.22       29.50      6.42 o 
   3  11   1      232.23      232.97      7.38 o 
   4  11   1       20.65       26.45      5.92 o 
   5  11   1       42.78       46.03      7.53 o 
   6  11   1       89.74       85.10      7.11 o 
   7  11   1       23.54       22.13      4.02 o 
  -7  12   1       61.65       51.60      4.92 o 
  -6  12   1       52.41       53.22      4.94 o 
  -5  12   1      194.75      195.86      7.71 o 
  -4  12   1       48.72       43.85      4.06 o 
  -3  12   1      335.99      350.27      9.78 o 
  -2  12   1      141.97      133.20      6.98 o 
  -1  12   1      152.27      147.02     11.80 o 
   0  12   1      220.18      209.39     12.56 o 
   1  12   1      246.16      246.15     10.40 o 
   2  12   1      118.44      119.05      7.23 o 
   3  12   1       48.96       59.92      6.36 o 
   4  12   1        0.59        0.50      1.69 o 
   5  12   1      243.25      234.55      9.35 o 
   6  12   1       24.28       32.66      8.46 o 
   7  12   1       40.61       54.57      9.79 o 
  -7  13   1        3.63       10.51      5.03 o 
  -6  13   1       13.22       23.40      7.33 o 
  -5  13   1       37.08       36.93      3.84 o 
  -4  13   1        6.68       11.21      6.57 o 
  -3  13   1        3.99        6.47      2.55 o 
  -2  13   1       51.91       47.15     10.39 o 
  -1  13   1        2.21        3.64      2.58 o 
   0  13   1        0.54        3.97      2.65 o 
   1  13   1        0.31        4.71      3.91 o 
   2  13   1       27.32       31.14      4.20 o 
   3  13   1       31.83       30.27      4.09 o 
   4  13   1      121.00      121.43      9.23 o 
   5  13   1       44.57       42.64      9.53 o 
   6  13   1       48.47       52.52     13.47 o 
  -5  14   1      121.42      132.41     12.15 o 
  -4  14   1      361.37      353.01     27.83 o 
  -3  14   1      354.94      362.16     12.91 o 
  -2  14   1        2.35        3.80      2.48 o 
  -1  14   1      436.52      432.34     13.19 o 
   0  14   1      228.62      224.81      9.43 o 
   1  14   1        7.81       15.22      3.56 o 
   2  14   1      204.34      207.52     16.03 o 
   3  14   1      426.19      441.88     15.94 o 
   4  14   1       69.31       79.85      6.31 o 
   5  14   1      159.58      149.70     10.44 o 
  -4  15   1       19.73        9.42      5.06 o 
  -3  15   1      138.87      177.88     16.17 o 
  -2  15   1       22.55       24.30      5.21 o 
  -1  15   1       28.84       26.50      3.73 o 
   0  15   1        9.80        8.13      5.60 o 
   1  15   1      106.13      110.51      7.58 o 
   2  15   1        0.43        3.86      4.13 o 
   3  15   1       46.30       45.53      5.11 o 
  -1  16   1      104.47      106.08      9.03 o 
   0  16   1      261.16      260.02     11.66 o 
   1  16   1      124.93      131.87      8.19 o 
 -11   0   2      389.78      364.29     19.60 o 
 -10   0   2      633.44      630.87     13.71 o 
  -9   0   2       64.79       66.84      5.02 o 
  -8   0   2     3480.10     3462.21     26.54 o 
  -7   0   2       99.58       87.27      5.19 o 
  -6   0   2      302.55      317.63      5.71 o 
  -5   0   2     1422.45     1367.12     39.49 o 
  -4   0   2     1018.74      955.10     19.25 o 
  -3   0   2       99.42       83.76      3.02 o 
  -2   0   2     7550.33     7494.65     35.47 o 
  -1   0   2     3723.46     3607.09     50.52 o 
   0   0   2     6855.47     6335.36     60.25 o 
   1   0   2     1485.04     1478.61     14.55 o 
   2   0   2     1209.29     1166.02     13.12 o 
   3   0   2     2217.73     2281.39     19.16 o 
   4   0   2        3.69        2.11      2.93 o 
   5   0   2      790.35      844.05     14.83 o 
   6   0   2      685.94      656.79     25.81 o 
   7   0   2     1061.39     1042.74     28.32 o 
   8   0   2      268.43      281.01     10.66 o 
   9   0   2      560.80      596.20     24.28 o 
  10   0   2      147.49      145.96      9.36 o 
 -11   1   2       35.96       35.73      5.50 o 
 -10   1   2        0.76        9.28      3.36 o 
  -9   1   2        1.38        6.42      2.40 o 
  -8   1   2       11.71       12.70      3.02 o 
  -7   1   2      513.74      504.96     10.01 o 
  -6   1   2       27.23       24.79      2.72 o 
  -5   1   2      152.48      167.98      4.56 o 
  -4   1   2      679.69      700.57      5.21 o 
  -3   1   2     2040.10     2058.92      6.23 o 
  -2   1   2       79.92       80.45      1.27 o 
  -1   1   2       39.39       36.40      1.34 o 
   0   1   2        8.92        8.19      0.96 o 
   1   1   2        9.42        9.43      1.10 o 
   2   1   2      694.84      725.65     11.01 o 
   3   1   2      534.77      563.47      7.06 o 
   4   1   2       82.47       92.76      3.74 o 
   5   1   2       71.90       81.33      5.49 o 
   6   1   2      311.63      313.29      7.83 o 
   7   1   2       23.85       22.13      4.65 o 
   8   1   2       48.92       41.63      5.94 o 
   9   1   2      133.27      134.03      6.02 o 
  10   1   2        6.22        5.28      2.50 o 
 -11   2   2        5.09        4.69      4.01 o 
 -10   2   2        0.62        4.36      2.94 o 
  -9   2   2       17.41       15.69      2.72 o 
  -8   2   2        4.96        7.32      2.20 o 
  -7   2   2       25.77       23.41      2.39 o 
  -6   2   2       28.73       26.90      2.21 o 
  -5   2   2       32.58       32.15      1.61 o 
  -4   2   2      778.56      841.83     10.44 o 
  -3   2   2       58.13       66.12      1.94 o 
  -2   2   2      256.57      276.23      2.23 o 
  -1   2   2     1048.34     1110.66      6.60 o 
   0   2   2       53.75       46.90      1.58 o 
   1   2   2      289.09      297.03      3.08 o 
   2   2   2      528.78      543.33      7.14 o 
   3   2   2       42.64       39.84      2.84 o 
   4   2   2       15.31       11.54      2.79 o 
   5   2   2       97.91       96.49      4.54 o 
   6   2   2        0.00        1.39      2.48 o 
   7   2   2        0.30        2.86      3.66 o 
   8   2   2       11.82       10.66      4.20 o 
   9   2   2        1.68        3.45      2.08 o 
  10   2   2        1.48        3.07      1.67 o 
 -11   3   2       53.75       55.65      6.13 o 
 -10   3   2       87.22       83.15      5.53 o 
  -9   3   2       22.05       23.84      3.57 o 
  -8   3   2       85.71       84.00      5.13 o 
  -7   3   2        3.70        2.44      1.15 o 
  -6   3   2       12.10       14.64      1.33 o 
  -5   3   2        1.64        2.27      0.69 o 
  -4   3   2        0.69        1.61      1.56 o 
  -3   3   2      323.11      334.43      4.25 o 
  -2   3   2      122.70      128.15      1.57 o 
  -1   3   2     2090.02     2189.87     10.27 o 
   0   3   2     1107.62     1194.13      5.97 o 
   1   3   2       29.99       30.02      1.52 o 
   2   3   2       29.17       34.97      2.13 o 
   3   3   2        5.55        3.90      1.93 o 
   4   3   2       87.81       94.42      4.89 o 
   5   3   2      359.44      382.56      7.44 o 
   6   3   2        8.08       10.09      2.82 o 
   7   3   2       44.82       42.44      4.62 o 
   8   3   2        9.62        4.86      2.41 o 
   9   3   2       38.08       44.13      5.88 o 
  10   3   2        7.07        7.17      2.42 o 
 -11   4   2      171.75      184.29     10.85 o 
 -10   4   2      528.60      542.05     11.89 o 
  -9   4   2      264.10      264.82      9.20 o 
  -8   4   2     1641.88     1593.31     26.46 o 
  -7   4   2      143.57      151.55      4.46 o 
  -6   4   2     1000.26      990.41     12.96 o 
  -5   4   2      236.42      204.98      4.01 o 
  -4   4   2     1016.50      997.75      4.24 o 
  -3   4   2      717.41      695.96      4.42 o 
  -2   4   2     2530.90     2512.85      8.89 o 
  -1   4   2     2560.79     2635.29      9.43 o 
   0   4   2     4438.46     4486.33     20.05 o 
   1   4   2      545.65      472.05      4.50 o 
   2   4   2     1754.84     1768.86     13.94 o 
   3   4   2     1347.97     1357.97     10.78 o 
   4   4   2        4.94       11.97      2.91 o 
   5   4   2     1382.11     1419.14     14.02 o 
   6   4   2      365.02      359.95      8.81 o 
   7   4   2      595.33      572.85     11.61 o 
   8   4   2      500.27      509.94      9.88 o 
   9   4   2      355.64      356.55     10.18 o 
 -11   5   2       83.15       77.10      5.63 o 
 -10   5   2        0.30        1.77      2.84 o 
  -9   5   2       39.81       36.55      4.69 o 
  -8   5   2       12.58       16.24      3.97 o 
  -7   5   2      157.31      158.95      8.16 o 
  -6   5   2       52.42       52.06      2.08 o 
  -5   5   2       17.74       17.79      1.47 o 
  -4   5   2        5.18        6.62      0.73 o 
  -3   5   2      321.22      320.89      4.59 o 
  -2   5   2       33.87       34.03      1.31 o 
  -1   5   2      207.51      214.08      2.65 o 
   0   5   2      178.62      179.12      3.41 o 
   1   5   2       15.94       15.90      1.32 o 
   2   5   2      156.66      159.30      3.26 o 
   3   5   2        7.55        8.16      1.71 o 
   4   5   2      138.27      134.81      4.26 o 
   5   5   2       53.79       57.42      4.28 o 
   6   5   2        4.35        4.34      2.85 o 
   7   5   2      281.34      283.56      7.26 o 
   8   5   2       17.34       12.88      3.19 o 
   9   5   2        0.79        1.19      1.73 o 
 -10   6   2       26.19       31.74      4.10 o 
  -9   6   2        0.42        2.09      2.43 o 
  -8   6   2       31.08       28.59      3.67 o 
  -7   6   2       95.27       95.87      3.64 o 
  -6   6   2       10.16        9.02      1.06 o 
  -5   6   2       40.29       35.09      1.59 o 
  -4   6   2     1304.54     1371.18     13.75 o 
  -3   6   2      226.40      225.03      5.26 o 
  -2   6   2       37.52       33.98      1.30 o 
  -1   6   2      900.05      896.25      5.16 o 
   0   6   2      165.32      155.36      3.53 o 
   1   6   2       11.23        6.77      0.91 o 
   2   6   2      516.91      527.87      6.47 o 
   3   6   2       48.73       49.36      3.13 o 
   4   6   2      102.04      101.24      3.98 o 
   5   6   2       88.68       87.53      4.00 o 
   6   6   2        6.69       10.66      3.84 o 
   7   6   2       91.57       92.85      6.60 o 
   8   6   2        0.95        2.08      1.32 o 
   9   6   2        7.04        6.27      3.38 o 
 -10   7   2       57.56       58.14      4.88 o 
  -9   7   2       32.87       28.87      3.66 o 
  -8   7   2       75.25       78.20      5.26 o 
  -7   7   2        9.88       17.17      3.22 o 
  -6   7   2       10.76       12.17      2.01 o 
  -5   7   2        2.43        3.65      1.06 o 
  -4   7   2        5.88        8.19      1.02 o 
  -3   7   2      125.79      125.64      2.50 o 
  -2   7   2      108.19      100.99      2.79 o 
  -1   7   2      735.02      738.71      6.73 o 
   0   7   2      239.43      259.92      4.47 o 
   1   7   2       35.05       35.61      2.84 o 
   2   7   2        9.39       12.70      1.52 o 
   3   7   2       49.79       50.89      3.13 o 
   4   7   2      119.91      122.96      4.67 o 
   5   7   2      300.79      298.87      6.35 o 
   6   7   2        0.06        2.40      2.04 o 
   7   7   2        4.38        3.74      2.37 o 
   8   7   2        6.69        9.35      3.63 o 
   9   7   2       11.87        9.81      3.20 o 
 -10   8   2      407.01      404.17     12.88 o 
  -9   8   2      246.43      255.89     10.07 o 
  -8   8   2      587.21      576.65     11.10 o 
  -7   8   2      160.41      177.22      6.18 o 
  -6   8   2      788.01      794.39     14.44 o 
  -5   8   2       59.58       53.80      2.63 o 
  -4   8   2      529.85      508.98     10.03 o 
  -3   8   2      629.39      613.92     11.06 o 
  -2   8   2      763.52      723.57      7.25 o 
  -1   8   2     1020.71     1005.38     11.39 o 
   0   8   2     1781.79     1869.59     10.64 o 
   1   8   2      306.54      272.90      4.16 o 
   2   8   2      848.20      830.78     14.26 o 
   3   8   2      526.32      516.62      7.52 o 
   4   8   2       22.83       22.33      2.89 o 
   5   8   2      825.69      836.72     15.99 o 
   6   8   2      136.27      132.67      5.56 o 
   7   8   2      399.36      385.57      8.48 o 
   8   8   2      331.84      329.70     11.76 o 
  -9   9   2       65.06       71.70      6.39 o 
  -8   9   2        0.05        1.62      2.17 o 
  -7   9   2       21.93       22.31      3.09 o 
  -6   9   2      120.94      125.71      5.19 o 
  -5   9   2       11.30       11.07      2.16 o 
  -4   9   2       84.86       81.31      2.94 o 
  -3   9   2       22.41       20.52      1.39 o 
  -2   9   2        0.20        1.40      0.71 o 
  -1   9   2      172.62      171.47      3.62 o 
   0   9   2       93.10       97.82      4.09 o 
   1   9   2        0.21        1.96      0.91 o 
   2   9   2        7.84        8.08      1.25 o 
   3   9   2      120.38      119.56      4.46 o 
   4   9   2      270.14      276.76      8.76 o 
   5   9   2       57.34       48.75      4.51 o 
   6   9   2       37.78       38.49      3.36 o 
   7   9   2      358.86      355.53      8.43 o 
   8   9   2        1.84        4.18      2.34 o 
  -9  10   2        5.51        4.35      4.52 o 
  -8  10   2      127.14      126.87      7.77 o 
  -7  10   2      100.44      101.98      8.49 o 
  -6  10   2        2.98        5.47      3.80 o 
  -5  10   2      224.39      229.76      9.55 o 
  -4  10   2      925.78      937.00     24.19 o 
  -3  10   2      168.69      157.12      5.68 o 
  -2  10   2      344.83      336.60      7.81 o 
  -1  10   2      306.47      309.08      5.14 o 
   0  10   2       74.04       73.71      2.41 o 
   1  10   2      287.45      280.78      5.55 o 
   2  10   2      143.49      156.19      5.27 o 
   3  10   2       97.51       93.18      7.38 o 
   4  10   2      386.92      376.91      7.17 o 
   5  10   2       10.14       11.14      4.65 o 
   6  10   2       52.39       47.80      5.08 o 
   7  10   2      191.31      190.81      7.87 o 
  -8  11   2        0.39        5.87      6.54 o 
  -7  11   2        0.24        1.93      3.98 o 
  -6  11   2       14.23       14.16      6.19 o 
  -5  11   2        6.73        8.07      5.81 o 
  -4  11   2       26.62       28.33      7.02 o 
  -3  11   2      143.68      155.44      5.63 o 
  -2  11   2       28.89       23.04      2.21 o 
  -1  11   2       23.44       23.16      3.38 o 
   0  11   2       13.08       14.44      3.07 o 
   1  11   2       27.40       22.83      3.20 o 
   2  11   2       48.22       44.71      3.75 o 
   3  11   2      255.39      251.28      8.19 o 
   4  11   2       75.12       75.95     12.18 o 
   5  11   2       48.19       45.50      6.14 o 
   6  11   2       16.73       12.76      3.35 o 
   7  11   2        2.18        4.91      2.63 o 
  -7  12   2      140.81      144.12     11.84 o 
  -6  12   2      224.71      266.10     16.68 o 
  -5  12   2      109.41      102.00      9.85 o 
  -4  12   2      133.99      144.13      6.27 o 
  -3  12   2      171.69      161.91     12.23 o 
  -2  12   2      840.95      848.93     14.96 o 
  -1  12   2      112.07      114.92      6.21 o 
   0  12   2      342.20      354.05     10.64 o 
   1  12   2      857.74      865.04     26.52 o 
   2  12   2       66.24       62.49      5.39 o 
   3  12   2       79.84       82.95      6.34 o 
   4  12   2      318.31      312.96     11.38 o 
   5  12   2      119.19      100.43     17.41 o 
   6  12   2       43.92       45.13      5.50 o 
  -6  13   2        9.18       10.34      5.87 o 
  -5  13   2       16.59       22.96      7.39 o 
  -4  13   2        0.21        4.69      4.63 o 
  -3  13   2       99.04       93.47      6.11 o 
  -2  13   2        3.87        3.52      2.07 o 
  -1  13   2        0.54        3.00      2.42 o 
   0  13   2       18.88       23.21      4.26 o 
   1  13   2       34.02       33.28      4.04 o 
   2  13   2       21.04       18.66      4.66 o 
   3  13   2        1.10        3.70      4.02 o 
   4  13   2       56.78       44.93      7.14 o 
   5  13   2       18.87       14.21      5.96 o 
  -5  14   2       24.07       25.37      7.87 o 
  -4  14   2      451.60      475.98     20.11 o 
  -3  14   2       23.72       27.09      4.09 o 
  -2  14   2       58.99       66.31      8.82 o 
  -1  14   2      122.35      146.30      7.69 o 
   0  14   2        7.40        5.67      2.94 o 
   1  14   2       78.80       75.85      6.03 o 
   2  14   2      170.74      170.68      8.81 o 
   3  14   2      129.29      140.07      7.99 o 
   4  14   2      141.58      146.46     25.78 o 
  -4  15   2        3.79        7.93      6.43 o 
  -3  15   2        0.03        3.21      5.07 o 
  -2  15   2        2.75        2.69      2.31 o 
  -1  15   2       11.82       10.94      5.60 o 
   0  15   2        0.14        1.98      2.54 o 
   1  15   2       98.29       89.21      6.37 o 
   2  15   2       27.03       32.24      4.63 o 
 -11   1   3       22.93       21.81      4.81 o 
 -10   1   3       15.91       14.63      4.89 o 
  -9   1   3       11.66        9.90      2.45 o 
  -8   1   3       69.58       61.79      3.69 o 
  -7   1   3       13.79       12.01      1.69 o 
  -6   1   3       99.25       93.80      2.32 o 
  -5   1   3       39.63       40.83      1.62 o 
  -4   1   3      232.49      231.64      5.75 o 
  -3   1   3      201.98      204.98      4.05 o 
  -2   1   3       14.02       14.86      1.47 o 
  -1   1   3       83.86       92.15      2.18 o 
   0   1   3     1187.22     1212.96     13.66 o 
   1   1   3        0.82        1.58      1.87 o 
   2   1   3      106.62      109.53      4.06 o 
   3   1   3       72.67       75.36      3.96 o 
   4   1   3       40.66       38.18      3.57 o 
   5   1   3       30.50       31.00      3.72 o 
   6   1   3        0.08        3.55      2.57 o 
   7   1   3       30.98       34.83      3.74 o 
   8   1   3       28.65       26.69      4.98 o 
   9   1   3        2.42        3.58      3.33 o 
 -11   2   3      248.41      271.52     11.90 o 
 -10   2   3      106.37      108.01      8.32 o 
  -9   2   3      589.31      583.77     10.69 o 
  -8   2   3        1.29        5.24      3.03 o 
  -7   2   3     1748.84     1678.73     31.85 o 
  -6   2   3     1248.71     1256.48     18.80 o 
  -5   2   3      602.47      580.69     10.83 o 
  -4   2   3     2611.70     2634.98     29.58 o 
  -3   2   3     2150.73     2158.87      6.41 o 
  -2   2   3      213.50      189.93      3.11 o 
  -1   2   3      692.77      610.13      7.59 o 
   0   2   3     1556.63     1551.94     10.52 o 
   1   2   3      837.28      891.92     10.08 o 
   2   2   3     1615.00     1603.86     12.29 o 
   3   2   3      909.44      883.87     10.92 o 
   4   2   3     2662.98     2807.50     24.68 o 
   5   2   3      139.40      127.18      6.60 o 
   6   2   3      719.20      745.05     18.12 o 
   7   2   3       71.36       85.67      5.98 o 
   8   2   3      298.67      273.66      8.32 o 
   9   2   3      134.55      141.24      6.63 o 
 -11   3   3      168.03      174.98     10.92 o 
 -10   3   3        0.63        3.72      2.49 o 
  -9   3   3       34.43       36.80      3.57 o 
  -8   3   3       15.04       18.17      2.77 o 
  -7   3   3      154.88      171.67      6.29 o 
  -6   3   3      141.34      139.32      5.37 o 
  -5   3   3      273.35      295.12      6.58 o 
  -4   3   3      263.21      269.54      7.37 o 
  -3   3   3      244.33      250.88      7.29 o 
  -2   3   3       70.58       68.45      2.98 o 
  -1   3   3       26.35       26.95      1.99 o 
   0   3   3      441.54      440.01      6.04 o 
   1   3   3        5.70        5.90      2.08 o 
   2   3   3      611.53      624.17     14.68 o 
   3   3   3       13.11       10.49      3.52 o 
   4   3   3       37.31       38.20      3.73 o 
   5   3   3       49.46       49.80      3.85 o 
   6   3   3        8.12       12.98      2.86 o 
   7   3   3        9.62       11.54      3.78 o 
   8   3   3      171.96      172.29      7.51 o 
   9   3   3        2.89        3.43      2.90 o 
 -11   4   3       23.86       29.96      5.43 o 
 -10   4   3       72.92       69.14      4.82 o 
  -9   4   3        0.55        3.63      2.36 o 
  -8   4   3        3.92        7.34      2.57 o 
  -7   4   3      129.75      124.73      5.36 o 
  -6   4   3        0.03        3.02      2.43 o 
  -5   4   3        1.96        5.32      2.85 o 
  -4   4   3        3.93        1.71      2.49 o 
  -3   4   3      226.37      216.02      3.54 o 
  -2   4   3       45.21       41.45      1.98 o 
  -1   4   3        7.83        8.08      1.39 o 
   0   4   3      309.43      305.04      6.18 o 
   1   4   3       73.49       79.44      3.76 o 
   2   4   3        0.13        1.48      1.93 o 
   3   4   3        0.11        2.43      2.00 o 
   4   4   3       75.98       77.45      6.45 o 
   5   4   3        5.32        6.23      3.11 o 
   6   4   3       12.67       14.83      2.83 o 
   7   4   3       22.28       24.07      3.55 o 
   8   4   3       59.64       59.00      5.89 o 
 -10   5   3       25.92       28.42      3.38 o 
  -9   5   3       17.49       14.95      2.93 o 
  -8   5   3      418.65      411.48     10.88 o 
  -7   5   3       49.59       56.46      4.80 o 
  -6   5   3       10.83       10.64      3.32 o 
  -5   5   3      162.99      164.00      5.69 o 
  -4   5   3        4.24        5.38      2.31 o 
  -3   5   3      123.75      126.32      2.93 o 
  -2   5   3      733.41      724.33     10.98 o 
  -1   5   3      621.69      634.78      6.54 o 
   0   5   3      801.92      823.41     12.01 o 
   1   5   3       65.13       65.24      3.38 o 
   2   5   3       73.65       72.28      3.70 o 
   3   5   3      175.97      183.55      5.07 o 
   4   5   3      249.77      246.41      6.55 o 
   5   5   3      303.18      290.13      8.36 o 
   6   5   3       81.02       74.31      4.94 o 
   7   5   3      115.51      123.81      6.12 o 
   8   5   3       38.42       35.93      7.59 o 
 -10   6   3      143.84      135.34      6.51 o 
  -9   6   3      243.55      249.72      7.76 o 
  -8   6   3       28.70       36.09      3.95 o 
  -7   6   3     1342.21     1275.08     25.86 o 
  -6   6   3      274.50      265.40      7.51 o 
  -5   6   3      946.36     1001.76     12.63 o 
  -4   6   3     1873.21     1861.32     15.48 o 
  -3   6   3      254.33      235.89      4.51 o 
  -2   6   3      840.42      832.99     11.99 o 
  -1   6   3      847.78      791.17     12.95 o 
   0   6   3      154.22      143.57      3.95 o 
   1   6   3     1047.67     1093.30     10.19 o 
   2   6   3     1274.45     1239.15     11.71 o 
   3   6   3      187.86      189.71      5.64 o 
   4   6   3     2174.72     2189.11     18.80 o 
   5   6   3      101.22       96.39      4.51 o 
   6   6   3      349.14      349.70      9.38 o 
   7   6   3      202.02      212.92      6.88 o 
   8   6   3      119.11      110.61      5.83 o 
 -10   7   3        7.29        8.16      2.71 o 
  -9   7   3        6.67        5.31      2.80 o 
  -8   7   3        1.34        3.16      2.42 o 
  -7   7   3       57.68       61.95      4.60 o 
  -6   7   3        3.22        6.17      3.05 o 
  -5   7   3        3.89        6.11      2.82 o 
  -4   7   3       16.47       17.09      1.19 o 
  -3   7   3      193.72      186.96      3.27 o 
  -2   7   3      119.70      119.56      3.64 o 
  -1   7   3      145.39      150.70      5.42 o 
   0   7   3       99.00      105.82      3.52 o 
   1   7   3      212.64      207.00      4.82 o 
   2   7   3       18.33       22.67      3.67 o 
   3   7   3       64.59       60.85      5.03 o 
   4   7   3       10.57       13.70      2.43 o 
   5   7   3        0.39        1.98      1.87 o 
   6   7   3       19.45       22.03      3.42 o 
   7   7   3       41.96       43.29      6.19 o 
   8   7   3       60.66       60.53      4.87 o 
  -9   8   3      102.20       97.62      5.39 o 
  -8   8   3       29.16       31.84      3.67 o 
  -7   8   3       27.35       28.85      3.71 o 
  -6   8   3      177.83      176.64      6.75 o 
  -5   8   3        0.08        4.68      2.86 o 
  -4   8   3       36.19       34.61      3.05 o 
  -3   8   3     1141.76     1140.56     13.79 o 
  -2   8   3        0.52        3.19      1.65 o 
  -1   8   3        0.97        4.67      2.16 o 
   0   8   3     1534.92     1565.36     13.47 o 
   1   8   3       11.83       13.34      2.07 o 
   2   8   3        8.20        7.67      1.71 o 
   3   8   3      256.94      261.34      5.87 o 
   4   8   3        1.09        2.80      1.56 o 
   5   8   3       47.07       46.22      3.58 o 
   6   8   3      188.79      176.63      6.01 o 
   7   8   3        3.38        2.10      2.63 o 
  -9   9   3        1.74        2.37      5.10 o 
  -8   9   3       83.19       81.90      6.12 o 
  -7   9   3        6.75       11.64      2.85 o 
  -6   9   3       40.98       47.06      3.88 o 
  -5   9   3        0.07        2.78      2.48 o 
  -4   9   3      108.37      111.32      4.50 o 
  -3   9   3       31.19       28.73      2.04 o 
  -2   9   3      112.50      103.06      3.92 o 
  -1   9   3        8.68        7.81      1.62 o 
   0   9   3      142.55      152.00      4.08 o 
   1   9   3        0.14        3.25      1.73 o 
   2   9   3       55.09       50.04      3.02 o 
   3   9   3        0.16        1.68      1.48 o 
   4   9   3      114.50      111.44      6.39 o 
   5   9   3        6.27       11.07      5.36 o 
   6   9   3        3.47        3.08      1.39 o 
   7   9   3       75.88       69.65      9.71 o 
  -8  10   3      103.54      126.99      7.87 o 
  -7  10   3      220.84      215.74      9.20 o 
  -6  10   3      318.80      318.93     10.30 o 
  -5  10   3      713.27      743.13     27.71 o 
  -4  10   3      372.79      374.47      7.19 o 
  -3  10   3      302.88      297.82      7.91 o 
  -2  10   3      420.66      404.88      8.28 o 
  -1  10   3      225.91      217.35      5.41 o 
   0  10   3      274.07      272.34     10.58 o 
   1  10   3      223.31      230.95      7.26 o 
   2  10   3      624.29      633.14     12.15 o 
   3  10   3      338.21      336.82      6.56 o 
   4  10   3      466.34      476.42     15.35 o 
   5  10   3      106.52      111.28      5.68 o 
   6  10   3      364.88      358.68     10.22 o 
  -8  11   3       10.08       10.72      4.94 o 
  -7  11   3       68.87       49.04      6.93 o 
  -6  11   3        0.24        4.88      6.39 o 
  -5  11   3        0.06        1.94      6.15 o 
  -4  11   3       15.58       14.99      6.15 o 
  -3  11   3      124.54      123.70      5.09 o 
  -2  11   3       22.19       22.63      2.34 o 
  -1  11   3        8.52       10.86      1.96 o 
   0  11   3        0.10        1.23      1.08 o 
   1  11   3      140.05      137.77      4.97 o 
   2  11   3       51.60       55.90      3.68 o 
   3  11   3        5.67        4.73      7.82 o 
   4  11   3       15.59       14.35      5.34 o 
   5  11   3       15.63       17.62      5.28 o 
   6  11   3        2.25        2.21      2.99 o 
  -7  12   3       50.34       65.28      9.63 o 
  -6  12   3       55.05       43.24      7.97 o 
  -5  12   3       34.22       35.90      6.25 o 
  -4  12   3        2.59        1.61      4.48 o 
  -3  12   3      503.96      490.90     19.58 o 
  -2  12   3       65.00       72.58      8.58 o 
  -1  12   3       25.39       31.70      3.93 o 
   0  12   3      782.89      801.50     15.63 o 
   1  12   3        5.10        5.52      2.89 o 
   2  12   3       43.24       45.45      6.24 o 
   3  12   3       99.19      100.21      9.67 o 
   4  12   3       11.41       12.69      4.86 o 
   5  12   3       50.04       51.75     12.47 o 
  -6  13   3       57.77       63.13      9.15 o 
  -5  13   3       10.42        9.61      4.24 o 
  -4  13   3       51.87       57.86      8.03 o 
  -3  13   3        0.04        1.33      3.78 o 
  -2  13   3       39.20       44.22      4.82 o 
  -1  13   3        1.93        2.99      3.82 o 
   0  13   3       14.87       10.05      4.03 o 
   1  13   3        5.95        2.82      2.53 o 
   2  13   3      118.80      108.00      9.47 o 
   3  13   3       15.94       13.83      5.65 o 
   4  13   3       27.67       27.91      6.64 o 
  -4  14   3       36.08       28.17      6.79 o 
  -3  14   3      150.65      179.27     13.75 o 
  -2  14   3      195.70      217.12     14.10 o 
  -1  14   3       68.85       66.01      5.02 o 
   0  14   3      181.04      182.98     12.74 o 
   1  14   3       22.26       21.43      4.16 o 
   2  14   3      258.97      249.01     11.35 o 
  -1  15   3        0.64        4.13      4.34 o 
 -11   0   4      113.44      115.48     12.36 o 
 -10   0   4      548.44      624.94     25.56 o 
  -9   0   4      682.60      726.08     23.75 o 
  -8   0   4      872.78      848.54     24.65 o 
  -7   0   4       68.75       68.75      8.10 o 
  -6   0   4      654.17      630.80     11.45 o 
  -5   0   4     1050.14      981.72     27.05 o 
  -4   0   4       20.64       17.13      4.12 o 
  -3   0   4     1896.70     1893.49     16.56 o 
  -2   0   4     1383.73     1345.99     13.40 o 
  -1   0   4     2558.28     2705.38     40.77 o 
   0   0   4      530.70      530.79     30.92 o 
   1   0   4     1067.15     1021.20     15.12 o 
   2   0   4      531.72      545.42     14.67 o 
   3   0   4      517.15      517.05     18.03 o 
   4   0   4        5.11        6.37      3.79 o 
   5   0   4     1364.25     1406.32     48.41 o 
   6   0   4      228.23      219.67      9.79 o 
   7   0   4      497.26      498.27     15.86 o 
   8   0   4      315.55      326.32     14.24 o 
 -11   1   4      185.03      193.58     20.72 o 
 -10   1   4        7.51        8.70      5.07 o 
  -9   1   4       53.32       46.26      7.92 o 
  -8   1   4        1.95        7.23      4.80 o 
  -7   1   4        9.08       10.35      2.07 o 
  -6   1   4      217.26      207.49      8.85 o 
  -5   1   4      468.64      437.96      4.25 o 
  -4   1   4        0.11        1.68      0.89 o 
  -3   1   4       76.05       81.28      2.82 o 
  -2   1   4      322.75      305.09      7.68 o 
  -1   1   4       14.44       16.48      2.30 o 
   0   1   4      319.84      338.12      8.05 o 
   1   1   4      316.56      329.24      7.77 o 
   2   1   4        4.01        3.57      3.05 o 
   3   1   4       68.65       62.78      3.98 o 
   4   1   4      611.92      624.53      9.91 o 
   5   1   4       15.33       13.47      2.75 o 
   6   1   4       15.40       16.56      2.96 o 
   7   1   4      107.89      113.28      5.73 o 
   8   1   4        0.91        2.18      2.36 o 
 -11   2   4        2.02        1.80      3.97 o 
 -10   2   4        4.64        5.98      4.98 o 
  -9   2   4       10.68       11.37      4.26 o 
  -8   2   4       24.69       24.06      2.84 o 
  -7   2   4       22.07       17.08      2.56 o 
  -6   2   4       32.57       35.98      3.09 o 
  -5   2   4      156.84      144.28      8.47 o 
  -4   2   4       42.40       39.23      1.53 o 
  -3   2   4        2.00        2.24      0.74 o 
  -2   2   4      116.97      114.07      3.22 o 
  -1   2   4       34.34       36.32      2.74 o 
   0   2   4        1.44        3.46      2.32 o 
   1   2   4      116.47      118.53      5.06 o 
   2   2   4        7.72        6.84      3.24 o 
   3   2   4       53.86       63.25      4.99 o 
   4   2   4       11.33       12.64      3.08 o 
   5   2   4        2.89        3.19      2.46 o 
   6   2   4       31.27       28.31      4.19 o 
   7   2   4        0.70        2.51      2.95 o 
   8   2   4       11.19       11.65      3.66 o 
 -10   3   4        0.05        5.35      4.24 o 
  -9   3   4       20.96       17.58      5.20 o 
  -8   3   4       46.09       42.58      5.15 o 
  -7   3   4       44.63       47.12      3.56 o 
  -6   3   4        0.05        2.05      2.33 o 
  -5   3   4       44.44       45.39      4.11 o 
  -4   3   4        8.35        8.98      2.62 o 
  -3   3   4      551.58      543.69      6.26 o 
  -2   3   4        2.42        3.77      1.94 o 
  -1   3   4      104.84      117.13      4.03 o 
   0   3   4       22.75       31.16      3.79 o 
   1   3   4       46.52       49.65      3.43 o 
   2   3   4       98.16      113.13      5.97 o 
   3   3   4       31.71       29.37      6.31 o 
   4   3   4       99.23       95.63      4.76 o 
   5   3   4      233.58      228.33      6.83 o 
   6   3   4        4.44        8.59      2.98 o 
   7   3   4        0.87        2.57      2.47 o 
   8   3   4      138.22      133.67      6.52 o 
 -10   4   4      364.06      377.10     13.42 o 
  -9   4   4      444.82      442.59     13.52 o 
  -8   4   4     1022.04      975.03     13.68 o 
  -7   4   4       33.87       40.33      3.56 o 
  -6   4   4      543.68      543.14     12.71 o 
  -5   4   4     1080.01     1074.08     16.09 o 
  -4   4   4        0.49        2.53      2.26 o 
  -3   4   4     1974.92     1899.38     20.49 o 
  -2   4   4     1169.73     1142.81     10.61 o 
  -1   4   4      908.29      946.77     10.96 o 
   0   4   4     1082.23     1069.44     16.33 o 
   1   4   4     1042.04     1011.35     11.20 o 
   2   4   4       77.50       90.30      4.65 o 
   3   4   4      954.42      947.62     16.47 o 
   4   4   4       14.94       17.65      3.58 o 
   5   4   4      716.40      747.24     11.61 o 
   6   4   4      374.44      381.14      9.16 o 
   7   4   4      348.55      326.37      8.81 o 
 -10   5   4       21.08       23.72      8.89 o 
  -9   5   4        0.01        1.66      2.08 o 
  -8   5   4        2.43        1.65      3.19 o 
  -7   5   4       52.73       62.17      4.78 o 
  -6   5   4        7.97        7.47      3.42 o 
  -5   5   4       59.07       65.12      7.17 o 
  -4   5   4        6.84        8.08      2.80 o 
  -3   5   4      221.50      217.94      3.15 o 
  -2   5   4        0.07        0.49      1.75 o 
  -1   5   4       71.58       73.84      4.14 o 
   0   5   4       18.83       23.75      3.32 o 
   1   5   4        9.52       11.22      2.97 o 
   2   5   4        2.01        6.34      2.45 o 
   3   5   4        2.43        5.73      2.24 o 
   4   5   4      176.84      181.89      9.08 o 
   5   5   4       11.02       16.16      2.96 o 
   6   5   4       71.28       73.53      4.58 o 
   7   5   4       71.38       70.56      4.71 o 
 -10   6   4        4.48        4.04      3.66 o 
  -9   6   4       58.75       59.79      4.54 o 
  -8   6   4        5.79        6.91      3.21 o 
  -7   6   4        7.88        7.02      2.32 o 
  -6   6   4      116.49      124.05      5.91 o 
  -5   6   4      183.77      173.24      5.81 o 
  -4   6   4       27.15       30.25      3.54 o 
  -3   6   4        0.34        1.34      0.88 o 
  -2   6   4      145.28      140.43      5.11 o 
  -1   6   4       54.78       56.73      3.16 o 
   0   6   4      107.11      110.35      4.66 o 
   1   6   4      425.25      406.98      7.76 o 
   2   6   4       47.34       53.27      3.76 o 
   3   6   4       17.43       13.62      2.33 o 
   4   6   4      126.08      124.12      5.17 o 
   5   6   4       23.34       27.08      3.67 o 
   6   6   4        8.77        8.93      2.90 o 
   7   6   4       45.74       45.93      4.25 o 
  -9   7   4       58.72       51.35      4.37 o 
  -8   7   4       48.59       42.40      5.45 o 
  -7   7   4       88.05       95.32      5.20 o 
  -6   7   4        1.69        2.93      2.36 o 
  -5   7   4       23.94       19.11      3.17 o 
  -4   7   4        4.14        6.31      2.44 o 
  -3   7   4      338.76      336.58      5.46 o 
  -2   7   4        7.81        8.83      1.83 o 
  -1   7   4       77.77       80.23      3.54 o 
   0   7   4        1.60        2.89      1.93 o 
   1   7   4       29.81       36.65      3.38 o 
   2   7   4       71.60       76.35      4.77 o 
   3   7   4        0.18        4.04      2.09 o 
   4   7   4       20.87       19.29      2.88 o 
   5   7   4      158.10      153.70      5.87 o 
   6   7   4        9.70        9.24      2.48 o 
  -9   8   4      159.47      148.99      7.01 o 
  -8   8   4      578.30      577.47     14.38 o 
  -7   8   4      138.73      165.28      6.30 o 
  -6   8   4      191.58      184.01      6.40 o 
  -5   8   4      469.39      469.39      9.40 o 
  -4   8   4       85.35       91.68      4.57 o 
  -3   8   4      889.65      881.56     18.81 o 
  -2   8   4      478.57      471.12      8.57 o 
  -1   8   4      656.56      655.62      8.26 o 
   0   8   4      622.93      615.82      8.34 o 
   1   8   4      578.46      585.98     11.90 o 
   2   8   4       54.77       56.86      3.55 o 
   3   8   4      520.28      525.82      8.83 o 
   4   8   4       53.40       60.47      3.66 o 
   5   8   4      347.88      359.97     12.98 o 
   6   8   4      174.15      183.64      9.53 o 
  -8   9   4       18.87        8.93      3.19 o 
  -7   9   4      159.09      173.62     10.11 o 
  -6   9   4       23.54       27.42      3.44 o 
  -5   9   4        4.77        6.70      2.41 o 
  -4   9   4       10.21       10.85      2.90 o 
  -3   9   4      247.45      237.48      6.38 o 
  -2   9   4       80.07       75.34      3.85 o 
  -1   9   4       65.79       67.70      3.05 o 
   0   9   4       22.45       23.67      2.27 o 
   1   9   4      246.46      242.97      5.76 o 
   2   9   4       18.27       14.04      2.21 o 
   3   9   4       60.87       59.44      3.81 o 
   4   9   4        3.98        5.04      2.15 o 
   5   9   4       20.17       18.96      2.86 o 
  -8  10   4        1.57        3.09      2.61 o 
  -7  10   4      109.67      111.72      7.35 o 
  -6  10   4      138.79      137.49      7.44 o 
  -5  10   4       87.00       88.76      6.23 o 
  -4  10   4      247.28      232.74      6.33 o 
  -3  10   4        0.37        0.99      1.71 o 
  -2  10   4       71.04       68.98      2.96 o 
  -1  10   4      301.73      287.26     10.20 o 
   0  10   4      157.29      139.50      5.02 o 
   1  10   4      390.47      393.30      8.46 o 
   2  10   4      205.89      197.97      5.69 o 
   3  10   4        8.24       12.23      2.20 o 
   4  10   4      153.95      156.21     13.07 o 
   5  10   4      110.94      101.14      7.58 o 
  -7  11   4      123.88      117.27     11.20 o 
  -6  11   4       31.45       31.88      7.02 o 
  -5  11   4       76.56       70.32      5.49 o 
  -4  11   4        1.94        2.26      2.46 o 
  -3  11   4       12.75       17.89      3.02 o 
  -2  11   4       13.62       14.32      2.68 o 
  -1  11   4       55.73       48.35      3.11 o 
   0  11   4        0.87        5.89      3.11 o 
   1  11   4       88.02       84.13      7.93 o 
   2  11   4        8.64        7.58      2.37 o 
   3  11   4        6.11        7.13      2.51 o 
   4  11   4       38.00       27.46      4.05 o 
  -5  12   4       19.54       25.00      6.48 o 
  -4  12   4      516.30      530.91     21.87 o 
  -3  12   4      185.87      182.54     13.02 o 
  -2  12   4       42.40       44.14      7.76 o 
  -1  12   4      792.62      807.49     15.24 o 
   0  12   4      115.39      114.00     10.36 o 
   1  12   4      208.11      218.96     16.58 o 
   2  12   4      136.05      135.27      9.41 o 
   3  12   4       58.13       54.99      7.55 o 
  -3  13   4       13.66       20.24      5.52 o 
  -2  13   4        1.76        0.51      3.64 o 
  -1  13   4       19.33       22.16      6.18 o 
   0  13   4        1.36        2.43      2.19 o 
   1  13   4       52.71       32.03      6.09 o 
   2  13   4        0.78        2.70      2.40 o 
 -10   1   5       48.15       41.21      6.50 o 
  -9   1   5       26.27       27.64      5.80 o 
  -8   1   5       49.24       53.51      7.16 o 
  -7   1   5       11.04       14.25      6.23 o 
  -6   1   5       92.53       93.98      5.34 o 
  -5   1   5        0.89        0.57      1.32 o 
  -4   1   5       33.50       33.57      2.68 o 
  -3   1   5       14.29       15.76      2.53 o 
  -2   1   5       13.74       13.87      2.28 o 
  -1   1   5      146.96      147.37      4.95 o 
   0   1   5      127.80      137.74      5.28 o 
   1   1   5       10.72        6.95      2.73 o 
   2   1   5       74.93       70.11      4.38 o 
   3   1   5      280.48      272.08     10.42 o 
   4   1   5      163.88      164.47      6.73 o 
   5   1   5       48.78       55.97      6.40 o 
   6   1   5       46.07       42.70      4.30 o 
 -10   2   5      133.47      112.96     12.21 o 
  -9   2   5       43.72       43.26      5.69 o 
  -8   2   5      506.54      520.84     14.86 o 
  -7   2   5      967.08      940.63     18.69 o 
  -6   2   5      352.89      359.03      9.96 o 
  -5   2   5      572.05      583.99     13.60 o 
  -4   2   5     2659.05     2663.54     14.46 o 
  -3   2   5        4.31        5.37      2.19 o 
  -2   2   5      876.29      888.72     18.30 o 
  -1   2   5      410.12      391.76      9.31 o 
   0   2   5      389.80      397.81     10.91 o 
   1   2   5      703.58      708.58     17.01 o 
   2   2   5     1006.16      995.22     21.66 o 
   3   2   5      318.11      322.90      7.72 o 
   4   2   5     1263.23     1295.72     29.92 o 
   5   2   5       49.45       50.44      4.28 o 
   6   2   5      147.19      147.43      7.54 o 
 -10   3   5        7.04        5.51      4.18 o 
  -9   3   5       29.24       37.61      5.59 o 
  -8   3   5       33.07       27.38      4.78 o 
  -7   3   5        8.47       11.52      2.38 o 
  -6   3   5      100.55      106.45      5.37 o 
  -5   3   5        9.97        7.42      2.27 o 
  -4   3   5       12.83       13.33      3.03 o 
  -3   3   5        2.59        3.58      1.57 o 
  -2   3   5        6.51        6.76      2.62 o 
  -1   3   5        6.20        5.69      2.48 o 
   0   3   5      280.30      301.15      6.70 o 
   1   3   5       47.65       46.12      3.70 o 
   2   3   5       11.11       12.63      4.83 o 
   3   3   5      242.43      243.94      8.23 o 
   4   3   5      129.94      129.22      5.68 o 
   5   3   5       28.69       30.44      4.14 o 
   6   3   5       28.83       30.46      4.10 o 
  -9   4   5        6.48       11.80      5.61 o 
  -8   4   5       58.52       83.60      7.51 o 
  -7   4   5        1.05        4.53      2.31 o 
  -6   4   5        2.65        2.82      1.95 o 
  -5   4   5        0.68        3.50      2.83 o 
  -4   4   5       76.40       78.81      4.78 o 
  -3   4   5       60.74       64.90      3.71 o 
  -2   4   5        4.63        5.17      2.53 o 
  -1   4   5      109.31      105.82      4.24 o 
   0   4   5      241.25      237.06      6.28 o 
   1   4   5      128.18      120.43      5.31 o 
   2   4   5       85.38       83.61      4.82 o 
   3   4   5       34.55       33.54      3.42 o 
   4   4   5       10.01        9.11      2.83 o 
   5   4   5       54.31       53.68      4.04 o 
   6   4   5       10.18       14.84      3.45 o 
  -9   5   5        0.80        4.49      7.46 o 
  -8   5   5       50.23       52.04      8.48 o 
  -7   5   5       52.75       59.13      4.81 o 
  -6   5   5        9.28        8.68      3.20 o 
  -5   5   5        5.50       10.34      2.74 o 
  -4   5   5      236.92      230.46      9.00 o 
  -3   5   5      117.55      112.56      5.38 o 
  -2   5   5       67.70       66.33      3.69 o 
  -1   5   5      317.70      315.41      9.18 o 
   0   5   5        6.24        5.05      4.57 o 
   1   5   5       59.11       60.41      4.03 o 
   2   5   5      135.17      129.67      5.03 o 
   3   5   5       53.51       56.89      3.76 o 
   4   5   5       12.87       15.23      3.06 o 
   5   5   5       62.41       65.63      7.26 o 
   6   5   5        2.89        1.64      2.22 o 
  -9   6   5      232.65      240.15     11.82 o 
  -8   6   5      127.67      132.86      6.20 o 
  -7   6   5      506.87      476.20     14.67 o 
  -6   6   5      813.89      860.89     13.25 o 
  -5   6   5      126.99      126.83      5.70 o 
  -4   6   5     1520.28     1459.83     16.48 o 
  -3   6   5      116.60      131.45      6.03 o 
  -2   6   5      267.20      259.53      8.50 o 
  -1   6   5      409.47      393.31      9.26 o 
   0   6   5      437.29      453.02     10.22 o 
   1   6   5      177.99      180.07      5.68 o 
   2   6   5     1078.31     1084.70     13.14 o 
   3   6   5      261.47      260.87     11.43 o 
   4   6   5      442.13      464.03      9.78 o 
   5   6   5      201.73      195.29      6.89 o 
  -8   7   5        3.35        6.51      2.91 o 
  -7   7   5      141.19      141.84      6.20 o 
  -6   7   5        4.96        5.35      2.15 o 
  -5   7   5        9.73       11.41      3.10 o 
  -4   7   5        2.38        3.42      2.44 o 
  -3   7   5       53.73       57.71      4.79 o 
  -2   7   5       21.99       22.84      2.30 o 
  -1   7   5        6.79        7.77      2.95 o 
   0   7   5       22.46       23.95      3.05 o 
   1   7   5      244.56      241.36      6.32 o 
   2   7   5        2.00        3.40      2.01 o 
   3   7   5        3.03        3.53      1.78 o 
   4   7   5        3.87        5.30      3.23 o 
   5   7   5        8.20        9.71      3.18 o 
  -8   8   5      365.63      375.67     11.59 o 
  -7   8   5        0.03        1.10      2.08 o 
  -6   8   5       12.20       13.95      2.80 o 
  -5   8   5      149.20      156.60      6.14 o 
  -4   8   5       30.87       34.37      3.43 o 
  -3   8   5       27.55       26.32      3.11 o 
  -2   8   5      191.88      193.93      6.47 o 
  -1   8   5       17.18       17.64      2.44 o 
   0   8   5      359.70      350.75      7.52 o 
   1   8   5        1.27        2.71      1.76 o 
   2   8   5       12.90       12.86      2.54 o 
   3   8   5       85.14       80.60      4.27 o 
   4   8   5       16.83       20.50      3.01 o 
  -7   9   5        7.32        8.51      2.77 o 
  -6   9   5       69.67       73.10      4.67 o 
  -5   9   5       17.62       15.48      2.77 o 
  -4   9   5       23.55       24.77      2.69 o 
  -3   9   5        7.06        7.67      2.52 o 
  -2   9   5       40.61       41.74      3.91 o 
  -1   9   5       34.88       33.62      2.81 o 
   0   9   5       31.55       23.07      3.28 o 
   1   9   5       33.49       42.06      3.77 o 
   2   9   5       10.47        8.81      2.09 o 
   3   9   5      113.91      109.52      5.79 o 
   4   9   5        0.74        3.83      2.21 o 
  -6  10   5      584.02      634.82     15.49 o 
  -5  10   5      204.47      195.63      8.96 o 
  -4  10   5      257.40      239.07     13.29 o 
  -3  10   5      174.14      179.71      6.10 o 
  -2  10   5      369.51      359.60     11.12 o 
  -1  10   5       17.48       20.19      3.36 o 
   0  10   5      327.61      330.16      8.57 o 
   1  10   5      217.48      221.31      7.28 o 
   2  10   5      270.35      268.76      6.84 o 
   3  10   5      239.84      228.82      8.91 o 
  -5  11   5        1.97        3.44      2.46 o 
  -4  11   5       24.04       25.78      3.74 o 
  -3  11   5        9.11        9.44      2.72 o 
  -2  11   5       11.82        8.34      2.60 o 
  -1  11   5       16.78       18.24      5.24 o 
   0  11   5       44.62       43.44     23.85 o 
   1  11   5      180.87      162.03      9.76 o 
   2  11   5       10.79       13.54      5.54 o 
  -4  12   5       48.59       45.54      7.88 o 
  -3  12   5       52.57       47.69      8.09 o 
  -2  12   5      174.81      190.69     14.57 o 
  -1  12   5       46.51       52.81      8.28 o 
   0  12   5      278.56      269.94     18.04 o 
  -9   0   6      589.72      562.09     27.98 o 
  -8   0   6      102.01      114.07     12.02 o 
  -7   0   6      196.40      219.61     15.59 o 
  -6   0   6      497.39      493.48     20.42 o 
  -5   0   6      301.39      311.40     16.39 o 
  -4   0   6        0.59        2.69      2.46 o 
  -3   0   6     2907.42     2984.24     44.89 o 
  -2   0   6      234.15      231.03      8.32 o 
  -1   0   6      405.49      397.78     11.11 o 
   0   0   6     1296.16     1212.62     68.52 o 
   1   0   6      114.44      104.99      6.90 o 
   2   0   6      140.29      142.86      8.15 o 
   3   0   6      452.36      474.73     27.37 o 
   4   0   6       17.70       21.93      5.44 o 
   5   0   6      487.53      472.16     20.67 o 
  -9   1   6        4.13        7.26      4.90 o 
  -8   1   6        8.08        8.82      4.81 o 
  -7   1   6        7.40        5.18      4.55 o 
  -6   1   6       30.62       33.16     10.65 o 
  -5   1   6        1.75        2.74      4.61 o 
  -4   1   6      216.44      211.78      9.73 o 
  -3   1   6      105.77      101.11      4.01 o 
  -2   1   6        0.53        2.25      1.91 o 
  -1   1   6       23.12       25.11      3.77 o 
   0   1   6       20.02       20.12      3.04 o 
   1   1   6        8.36        9.55      3.25 o 
   2   1   6       87.51       96.24      4.97 o 
   3   1   6        0.64        4.14      2.42 o 
   4   1   6      274.35      278.13      8.22 o 
  -9   2   6        1.44        6.86      5.44 o 
  -8   2   6       12.38       13.38      6.60 o 
  -7   2   6      100.79      109.35      8.14 o 
  -6   2   6        0.88        2.35      5.10 o 
  -5   2   6        0.82        1.89      1.99 o 
  -4   2   6       31.89       35.62      3.79 o 
  -3   2   6        7.22        9.90      2.17 o 
  -2   2   6       14.04       14.37      2.94 o 
  -1   2   6        9.14        9.67      2.35 o 
   0   2   6       29.83       24.69      3.00 o 
   1   2   6       96.72       95.66      4.78 o 
   2   2   6        4.67        4.47      2.47 o 
   3   2   6       10.55        9.11      2.45 o 
   4   2   6       49.75       61.24      7.54 o 
  -8   3   6       13.62       26.03      6.14 o 
  -7   3   6        1.00        1.25      4.18 o 
  -6   3   6       37.33       45.34      6.76 o 
  -5   3   6       37.81       31.11      4.15 o 
  -4   3   6       42.96       36.83      4.98 o 
  -3   3   6      192.54      210.75      9.13 o 
  -2   3   6       44.26       42.82      3.31 o 
  -1   3   6       27.71       31.54      5.39 o 
   0   3   6      242.98      247.38      6.76 o 
   1   3   6        3.07        5.57      3.10 o 
   2   3   6        0.37        2.81      2.95 o 
   3   3   6       44.27       38.48      3.72 o 
   4   3   6      303.87      314.22      9.79 o 
  -8   4   6      152.04      170.17     10.22 o 
  -7   4   6      331.71      340.16     13.44 o 
  -6   4   6      116.78      116.75      7.85 o 
  -5   4   6      453.23      461.72     10.00 o 
  -4   4   6       50.96       56.18      4.30 o 
  -3   4   6     1364.56     1358.81     19.69 o 
  -2   4   6      408.85      407.58      8.57 o 
  -1   4   6      490.01      495.12     10.51 o 
   0   4   6      583.95      577.16     14.81 o 
   1   4   6      285.05      294.51      7.58 o 
   2   4   6      117.74      117.96      5.37 o 
   3   4   6      207.14      204.93      8.16 o 
   4   4   6      118.68      111.09      5.68 o 
  -8   5   6        0.04        3.00      4.85 o 
  -7   5   6       22.78       19.70      4.62 o 
  -6   5   6       10.81       16.25      3.23 o 
  -5   5   6       54.19       57.14      9.77 o 
  -4   5   6       49.64       52.93      5.11 o 
  -3   5   6       34.56       32.28      4.64 o 
  -2   5   6       37.76       41.97      4.53 o 
  -1   5   6        3.41        5.00      2.01 o 
   0   5   6        3.58        7.79      2.50 o 
   1   5   6        0.79        3.63      2.28 o 
   2   5   6       56.21       56.25      4.04 o 
   3   5   6        0.03        3.61      2.16 o 
   4   5   6      156.17      155.02      6.85 o 
  -7   6   6      295.41      315.65     12.32 o 
  -6   6   6       50.85       44.39      4.07 o 
  -5   6   6        3.32        5.76      2.54 o 
  -4   6   6      102.02       99.14      6.48 o 
  -3   6   6       28.17       28.12      4.45 o 
  -2   6   6        0.10        1.89      2.38 o 
  -1   6   6       57.11       56.01      4.14 o 
   0   6   6        4.28        7.45      2.92 o 
   1   6   6      169.53      171.36      5.82 o 
   2   6   6       45.18       48.22      4.10 o 
   3   6   6        0.06        2.79      1.97 o 
  -7   7   6       20.30       14.05      3.95 o 
  -6   7   6       30.82       28.25      3.35 o 
  -5   7   6       16.41       15.70      2.78 o 
  -4   7   6       45.94       50.65      4.36 o 
  -3   7   6      102.43      104.07      8.13 o 
  -2   7   6       35.97       30.67      4.13 o 
  -1   7   6        1.91        2.19      2.42 o 
   0   7   6      216.34      202.54      6.89 o 
   1   7   6        0.56        0.95      1.77 o 
   2   7   6        9.80       14.11      2.95 o 
   3   7   6       31.81       26.17      4.08 o 
  -6   8   6       14.52       11.07      2.87 o 
  -5   8   6      375.60      380.48      9.59 o 
  -4   8   6      127.32      138.44      6.64 o 
  -3   8   6      406.27      398.49     10.10 o 
  -2   8   6      322.56      321.70     13.45 o 
  -1   8   6      517.43      518.48     11.65 o 
   0   8   6      156.29      144.40      7.39 o 
   1   8   6      232.46      230.31      6.64 o 
   2   8   6      125.02      130.47      5.80 o 
  -5   9   6       66.70       60.95      4.63 o 
  -4   9   6        2.77        4.42      2.88 o 
  -3   9   6        7.02        6.40      2.45 o 
  -2   9   6       52.09       46.71      4.43 o 
  -1   9   6        0.32        1.95      2.07 o 
   0   9   6       35.22       38.44      3.95 o 
   1   9   6        0.21        1.34      1.61 o 
  -3  10   6      130.06      134.40     11.91 o 
  -2  10   6        3.12        2.12      4.57 o 
  -1  10   6       45.48       46.03      8.43 o 
  -7   1   7       55.67       63.41      7.87 o 
  -6   1   7        1.98       11.59      5.29 o 
  -5   1   7       75.34       72.29      7.59 o 
  -4   1   7       17.63       17.92      4.85 o 
  -3   1   7       12.83       10.21      2.69 o 
  -2   1   7      101.23      104.42      5.44 o 
  -1   1   7       70.06       72.23      5.18 o 
   0   1   7        1.40        6.63      2.68 o 
   1   1   7      267.57      260.80      7.57 o 
   2   1   7       12.25       14.70      3.11 o 
  -7   2   7      276.69      264.08     13.34 o 
  -6   2   7      619.64      617.57     16.93 o 
  -5   2   7      259.79      271.22     11.85 o 
  -4   2   7      713.34      713.19     18.46 o 
  -3   2   7        2.69        3.81      2.63 o 
  -2   2   7      331.55      328.55     12.44 o 
  -1   2   7      435.30      452.46      9.84 o 
   0   2   7       34.47       41.07      4.19 o 
   1   2   7      562.04      550.62     10.74 o 
   2   2   7      424.14      427.67     11.57 o 
  -6   3   7        7.55        5.71      5.49 o 
  -5   3   7       24.43       35.34     11.12 o 
  -4   3   7        5.42        6.53      4.23 o 
  -3   3   7        0.23        2.14      2.39 o 
  -2   3   7       52.28       51.13      4.49 o 
  -1   3   7       51.47       55.56      4.42 o 
   0   3   7       30.02       35.76      4.07 o 
   1   3   7      164.73      144.07      7.63 o 
  -6   4   7       39.61       44.71      5.98 o 
  -5   4   7       97.57      111.32     11.75 o 
  -4   4   7       52.10       61.53      5.59 o 
  -3   4   7       63.88       57.69      7.03 o 
  -2   4   7       79.36       65.65      4.74 o 
  -1   4   7       11.18       11.74      3.40 o 
   0   4   7       96.02       93.07      4.78 o 
   1   4   7        0.80        2.31      2.57 o 
  -5   5   7       48.34       43.41     10.54 o 
  -4   5   7        9.70        6.15      3.30 o 
  -3   5   7       91.87       81.14      5.37 o 
  -2   5   7       27.29       29.89      3.79 o 
  -1   5   7       87.07       79.02      9.25 o 
   0   5   7        2.41        3.39      2.76 o 
  -4   6   7      246.59      244.43      9.43 o 
  -3   6   7       87.77       95.23      7.03 o 
  -2   6   7      247.96      238.09      9.64 o 
  -1   6   7       91.59       90.20      5.60 o 
   0   6   7      175.14      184.24      8.21 o 
                                                 
